# Supplementary material for: Synergistic Effects of Amitraz and Dinotefuran on Honey Bee Health: Impacts on Survival, Gene Expression, and Hypopharyngeal Gland Morphology
Source: Int J Mol Sci. 2025 Jul 17;26(14):6850. doi: 10.3390/ijms26146850 (PMC12296131; doi:10.3390/ijms26146850)
Supplement: Supplementary file 1 [file ijms-26-06850-s001.zip]

Archive with 1 entries (1 files):
- ijms-3699574-supplementary.pdf
